# Supplementary material for: Overexpression of KMT9α Is Associated with Aggressive Basal-like Muscle-Invasive Bladder Cancer
Source: Cells. 2023 Feb 11;12(4):589. doi: 10.3390/cells12040589 (PMC9954512; doi:10.3390/cells12040589)
Supplement: Supplementary file 1 [file cells-12-00589-s001.zip]

Archive with 1 entries (1 files):
- cells-2181153-supplementary.pdf
